# Supplementary material for: Rapid Automated Screening for SARS-CoV-2 B.1.617 Lineage Variants (Delta/Kappa) through a Versatile Toolset of qPCR-Based SNP Detection
Source: Diagnostics (Basel). 2021 Oct 1;11(10):1818. doi: 10.3390/diagnostics11101818 (PMC8534837; doi:10.3390/diagnostics11101818)
Supplement: Supplementary file 1 [file diagnostics-11-01818-s001.zip]

Archive with 3 entries (2 files):
- diagnostics-1376430-supplementary/
- diagnostics-1376430-supplementary/210824_supp1_curves.pdf
- diagnostics-1376430-supplementary/210922_supplement_tables.pdf
